# Supplementary material for: Inherent DNA‐binding specificities of the HIF‐1α and HIF‐2α transcription factors in chromatin
Source: EMBO Rep. 2018 Nov 14;20(1):e46401. doi: 10.15252/embr.201846401 (PMC6322389; doi:10.15252/embr.201846401)
Supplement: Supplementary file 2 — Table EV1 [file EMBR-20-e46401-s002.xlsx]

## Sheet: Supplemental_table_1
Expanded View Table 1: Motifs enriched at sites preferentially bound by either HIF-1 or HIF-2 in HKC-8 cells
Peak summits of the respective HIF-1 and HIF-2 preferentially bound sites in HKC8 cells (identified as in Figure 6) were determined and 150bp were subsequently added 5’ and 3’ to the summit coordinates. The JASPAR (2016) Vertebrates library of known motifs were then tested for enrichment within these sites relative to shuffled input sequences. Diagrammatic representation of the four most enriched…
HIF-1 sites				HIF-2 sites
Motif	Transcription factor	Database ID	Adjusted p-value	Motif	Transcription factor	Database ID	Adjusted p-value
	ARNT::HIF1A	MA0259.1	2.22e-45		ARNT::HIF1A	MA0259.1	1.09e-196
	HEY2	MA0649.1	6.85e-15		JUN(var.2)	MA0489.1	1.34e-118
	ZNF263	MA0528.1	1.12e-13		JUNB	MA0490.1	9.77e-116
	ARNT	MA0004.1	1.26e-13		JUND	MA0491.1	4.05e-113
