# Supplementary material for: Inherent DNA‐binding specificities of the HIF‐1α and HIF‐2α transcription factors in chromatin
Source: EMBO Rep. 2018 Nov 14;20(1):e46401. doi: 10.15252/embr.201846401 (PMC6322389; doi:10.15252/embr.201846401)
Supplement: Supplementary file 3 — Table EV2 [file EMBR-20-e46401-s003.xlsx]

## Sheet: Supplemental_table_2
Expanded View Table 2: Motifs enriched at sites preferentially bound by either HIF-1 or HIF-2 in RCC4 cells
Peak summits of the respective HIF-1 and HIF-2 preferentially bound sites in RCC4 cells (identified as in Figure 6) were determined and 150bp were subsequently added 5’ and 3’ to the summit coordinates. The JASPAR (2016) Vertebrates library of known motifs were then tested for enrichment within these sites relative to shuffled input sequences. Diagrammatic representation of the four most enriched…
HIF-1 sites				HIF-2 sites
Motif	Transcription factor	Database ID	Adjusted p-value	Motif	Transcription factor	Database ID	Adjusted p-value
	ARNT::HIF1A	MA0259.1	2.22e-45		ARNT::HIF1A	MA0259.1	8.31e-26
	ZNF263	MA0528.1	2.85e-17		JUN(var.2)	MA0489.1	1.18e-08
	HEY2	MA0649.1	3.94e-17		FOS	MA0476.1	6.29e-08
	HEY1	MA0823.1	1.58e-14		JUNB	MA0490.1	1.33e-07
