# Supplementary material for: Inherent DNA‐binding specificities of the HIF‐1α and HIF‐2α transcription factors in chromatin
Source: EMBO Rep. 2018 Nov 14;20(1):e46401. doi: 10.15252/embr.201846401 (PMC6322389; doi:10.15252/embr.201846401)
Supplement: Supplementary file 4 — Table EV3 [file EMBR-20-e46401-s004.xlsx]

## Sheet: Supplemental_table_3
Expanded View Table 3: Motifs enriched at sites preferentially bound by either HIF-1 or HIF-2 in HepG2 cells
Peak summits of the respective HIF-1 and HIF-2 preferentially bound sites in HepG2 cells (identified as in Figure 6) were determined and 150bp were subsequently added 5’ and 3’ to the summit coordinates. The JASPAR (2016) Vertebrates library of known motifs were then tested for enrichment within these sites relative to shuffled input sequences. Diagrammatic representation of the four most enriche…
HIF-1 sites				HIF-2 sites
Motif	Transcription factor	Database ID	Adjusted p-value	Motif	Transcription factor	Database ID	Adjusted p-value
	ARNT::HIF1A	MA0259.1	2.32e-197		ARNT::HIF1A	MA0259.1	1.94e-40
	SP1	MA0079.3	4.62e-79		FOXD2	MA0847.1	6.6e-27
	SP2	MA0516.1	8.78e-76		FOXL1	MA0033.2	1.05e-25
	HEY2	MA0649.1	7.02e-73		FOXC2	MA0846.1	1.19e-24
